# Supplementary material for: Heterogeneity of amplification of HER2, EGFR, CCND1 and MYC in gastric cancer
Source: BMC Gastroenterol. 2015 Feb 5;15:7. doi: 10.1186/s12876-015-0231-4 (PMC4324419; doi:10.1186/s12876-015-0231-4)
Supplement: Additional file 1: Table S1. — Association between HER2 alterations and gastric phenotype. [file 12876_2015_231_MOESM1_ESM.xls]

## Sheet: HER2
Supplementary Table 1. Association between HER2 alterations and gastric cancer phenotype
			HER2 FISH amplified					HER2 IHC
	n		all (ratio ≥2)	low level (ratio 2-9)	high level (ratio ≥10)	p-value*		positive	p-value
All cancers	109		17.4	6.4	11			14.7
Grade
G1-G2	26		30.8	15.4	15.4	0.0573		23.1	0.1833
G3	68		13.2	4.4	8.8			11.8
pT stage
pT1-2	43		18.6	7	11.6	0.8613		14	0.9293
pT3	36		19.4	8.3	11.1			16.7
pT4	15		13.3	6.7	6.7			13.3
pN stage
pN0	14		35.7	7.1	28.6	0.0882		35.7	0.0336
pN+	79		15.2	7.6	7.6			11.4
Subtype
Diffuse	20		5	0	5	0.2252		5	0.2252
Intestinal	25		16	4	12			16
* Chi2 p-value was calculated from tumors with amplification (low- and high-level) as compared to tumors without amplification. Numbers in the subsets do not always add up to 109 because of missing data for tumor grade (n=15), pT stage (n=15), pN stage (n=16), and histological subtype (n=64).
