# Supplementary material for: Heterogeneity of amplification of HER2, EGFR, CCND1 and MYC in gastric cancer
Source: BMC Gastroenterol. 2015 Feb 5;15:7. doi: 10.1186/s12876-015-0231-4 (PMC4324419; doi:10.1186/s12876-015-0231-4)
Supplement: Additional file 2: Table S2. — Association between amplification of EGFR, CCND1, and MYC and gastric cancer phenotype. [file 12876_2015_231_MOESM2_ESM.xls]

## Sheet: EGFR_CCND1_MYC
Supplementary Table 2. Association between percentage of tumors with amplification of EGFR, CCND1, and MYC and gastric cancer phenotype
			EGFR FISH			CCND1 FISH			MYC FISH
	n		amplifcation	p-value		amplifcation	p-value*		amplifcation	p-value*
All cancers	109		6.4			17.4			24.8
Grade
G1-G2	26		7.7	0.9554		11.5	0.3664		19.2	0.5489
G3	68		7.4			19.2			25
pT stage
pT1-2	43		9.3	0.8116		20.9	0.6514		25.6	0.5704
pT3	36		5.6			13.9			25
pT4	15		6.7			13.3333			13.3
pN stage
pN0	14		0	0.1227		21.4	0.6574		21.4	0.8299
pN+	79		8.9			16.5			24.1
Subtype
Diffuse	20		5	0.8719		15	0.6792		5	0.0333
Intestinal	25		4			12			28
Numbers in the subsets do not always add up to 109 because of missing data for tumor grade (n=15), pT stage (n=15), pN stage (n=16), and histological subtype (n=64).
